# Supplementary material for: Network study of responses to unusualness and psychological stress during the COVID-19 outbreak in Korea
Source: PLoS One. 2021 Feb 26;16(2):e0246894. doi: 10.1371/journal.pone.0246894 (PMC7909677; doi:10.1371/journal.pone.0246894)
Supplement: S1 File — (XLSX) [file pone.0246894.s005.xlsx]

## Sheet: Sheet1
ID	fear of infection	difficulty in outside activities	economic loss	disturbance in eating and sleeping	adaptive stress	perception of stress
1	32	21	7	11	15	18
2	31	29	8	12	16	21
3	36	25	8	12	16	22
4	39	25	6	6	11	23
5	29	23	8	11	10	24
6	18	20	5	7	12	18
7	37	26	9	11	15	17
8	33	21	9	8	10	24
9	37	24	7	7	18	20
10	37	24	8	9	9	22
11	11	23	8	9	7	16
12	24	20	7	5	7	20
13	30	20	2	3	4	6
14	41	27	9	12	17	21
15	29	22	6	7	8	14
16	24	19	10	6	12	14
17	30	27	4	4	11	16
18	38	21	3	6	8	26
19	36	25	8	12	9	26
20	28	23	8	11	10	16
21	37	29	7	11	12	22
22	44	28	10	8	17	19
23	29	23	8	9	11	21
24	42	28	7	7	6	20
25	9	10	10	3	6	18
26	36	27	7	12	15	14
27	41	28	9	11	15	12
28	30	21	7	10	12	15
29	27	22	6	10	13	19
30	36	24	3	9	9	16
31	39	24	9	13	13	21
32	27	22	6	9	12	20
33	36	23	7	10	13	17
34	42	29	9	12	14	22
35	31	21	9	8	9	13
36	29	25	8	10	13	17
37	32	26	10	5	11	19
38	42	23	10	13	16	17
39	35	27	10	11	18	18
40	29	13	2	3	5	12
41	19	23	2	6	8	12
42	26	15	6	3	10	19
43	38	27	9	9	15	22
44	36	27	7	7	16	17
45	21	24	4	4	5	12
46	41	28	10	10	16	23
47	30	25	5	9	10	25
48	36	22	7	10	13	23
49	20	23	9	7	5	4
50	29	25	10	10	9	13
51	30	22	5	7	10	20
52	34	21	5	7	13	22
53	36	21	5	7	12	22
54	36	24	6	10	14	27
55	37	26	9	11	18	17
56	31	27	3	9	10	15
57	28	24	4	8	9	17
58	28	23	6	10	11	17
59	45	30	10	7	12	0
60	29	24	6	10	9	19
61	40	24	4	9	14	22
62	35	23	6	7	8	19
63	33	25	2	11	10	16
64	25	26	2	6	8	18
65	35	21	9	10	12	14
66	30	25	10	10	10	20
67	35	22	4	8	8	15
68	40	21	7	6	4	9
69	36	27	6	11	8	20
70	40	26	6	12	19	17
71	35	25	6	11	9	17
72	27	21	6	6	13	17
73	25	23	3	6	11	15
74	37	21	5	6	12	16
75	35	24	2	6	8	9
76	39	27	3	11	8	18
77	35	28	7	7	11	14
78	27	28	10	12	13	23
79	32	23	5	7	14	19
80	40	27	10	8	13	15
81	37	30	10	12	15	26
82	25	23	10	8	12	16
83	36	29	6	6	12	20
84	31	22	6	6	12	19
85	28	26	8	8	8	24
86	28	23	2	7	4	22
87	26	20	6	7	10	18
88	40	26	6	9	12	17
89	43	28	8	12	20	21
90	35	25	7	6	8	25
91	15	19	7	6	8	13
92	31	15	4	5	5	23
93	33	22	8	11	16	21
94	35	22	9	10	12	19
95	36	28	9	14	16	19
96	45	26	10	11	20	21
97	43	28	9	13	19	24
98	33	27	2	4	5	21
99	31	22	9	8	12	20
100	30	26	10	11	14	16
101	30	30	7	7	12	25
102	32	28	10	11	12	23
103	29	17	8	7	4	15
104	41	26	7	8	10	16
105	33	27	6	7	11	22
106	45	30	10	12	18	30
107	27	27	9	11	15	16
108	28	22	5	6	8	16
109	29	27	2	6	12	10
110	35	29	9	10	15	19
111	24	20	3	6	8	9
112	28	21	7	7	13	17
113	33	21	4	10	9	10
114	26	21	5	6	9	11
115	37	23	6	7	11	15
116	38	21	4	4	12	18
117	38	29	8	12	7	21
118	41	27	8	10	14	21
119	36	27	5	9	9	15
120	38	17	4	7	11	17
121	33	27	2	6	10	25
122	28	29	2	3	5	8
123	36	26	8	14	13	20
124	40	29	6	9	15	19
125	41	30	10	15	16	17
126	14	22	4	6	5	6
127	33	26	5	6	7	12
128	43	30	10	11	19	27
129	36	25	4	7	12	20
130	36	21	3	5	8	21
131	35	28	8	12	16	21
132	36	26	7	10	7	7
133	29	28	10	5	7	20
134	41	26	8	10	10	24
135	27	22	5	6	8	21
136	29	23	2	9	9	21
137	30	25	6	7	8	16
138	43	27	5	11	15	13
139	39	26	8	3	12	28
140	38	27	5	6	10	32
141	38	27	8	8	12	19
142	40	26	7	9	14	20
143	36	21	8	12	15	20
144	32	23	8	5	12	17
145	34	30	9	14	17	22
146	44	30	10	3	20	21
147	27	22	3	6	8	12
148	37	21	4	6	17	15
149	36	23	5	12	10	8
150	9	15	2	3	4	6
151	38	30	8	15	8	20
152	34	25	8	11	13	14
153	35	22	7	12	16	17
154	35	21	3	3	10	11
155	21	19	9	3	4	8
156	23	22	10	6	6	21
157	36	28	7	10	13	14
158	35	25	9	13	15	21
159	18	21	7	7	11	24
160	27	27	10	7	7	28
161	34	21	10	7	13	18
162	34	25	7	9	14	18
163	32	25	8	10	10	18
164	32	20	3	7	8	26
165	26	17	5	10	13	19
166	27	27	10	8	15	17
167	45	30	10	15	10	36
168	29	23	5	9	13	16
169	29	27	8	5	10	15
170	37	30	9	11	10	17
171	34	25	7	7	13	17
172	45	22	10	6	8	17
173	28	23	2	5	6	5
174	29	20	2	4	8	16
175	31	25	10	11	12	25
176	27	29	9	15	9	20
177	35	29	7	7	14	13
178	20	13	8	3	6	18
179	33	23	8	9	13	21
180	39	23	6	12	10	15
181	36	27	9	10	13	18
182	27	25	5	7	7	15
183	33	24	10	9	10	25
184	26	27	6	7	8	19
185	37	25	10	10	12	21
186	33	25	6	7	11	17
187	35	19	2	7	4	21
188	34	25	3	10	12	16
189	36	24	7	9	14	24
190	40	24	5	10	14	20
191	42	28	7	10	13	23
192	35	28	6	12	11	20
193	33	23	8	8	12	18
194	40	28	8	12	16	20
195	43	26	4	11	17	23
196	44	23	8	14	10	17
197	33	24	9	8	11	22
198	26	22	10	9	13	16
199	44	30	10	12	14	26
200	23	22	10	10	14	17
201	35	26	10	9	8	14
202	28	18	7	8	13	16
203	35	27	10	13	12	26
204	42	25	8	7	8	15
205	39	28	8	7	12	22
206	33	25	6	10	13	17
207	42	28	10	9	14	23
208	31	22	6	11	12	19
209	39	28	10	7	5	23
210	35	23	9	10	14	15
211	23	18	8	6	8	12
212	36	27	10	9	9	21
213	21	16	5	7	9	19
214	27	23	10	9	13	22
215	32	22	7	8	15	21
216	32	21	4	7	9	19
217	34	19	6	8	11	22
218	32	29	2	9	14	16
219	22	25	7	9	4	19
220	35	25	6	8	11	15
221	28	23	8	6	7	15
222	34	21	6	9	12	17
223	29	18	6	9	12	16
224	36	24	7	7	14	18
225	25	27	7	5	11	12
226	45	30	10	15	16	33
227	21	20	4	8	6	19
228	15	10	2	3	6	18
229	27	21	7	7	12	19
230	36	24	10	7	15	20
231	39	29	10	10	18	27
232	39	26	6	7	9	22
233	38	26	7	10	18	20
234	40	28	7	10	15	23
235	25	22	10	10	9	21
236	26	16	2	5	8	8
237	42	24	8	9	14	20
238	40	24	10	8	13	28
239	28	18	6	9	13	18
240	29	19	8	8	10	17
241	42	23	10	10	18	27
242	34	24	9	12	12	20
243	45	25	4	6	8	17
244	36	21	3	6	6	15
245	35	24	7	10	15	15
246	33	27	6	9	11	23
247	31	25	6	8	12	10
248	35	22	6	9	14	20
249	34	27	8	10	15	24
250	31	25	8	8	11	16
251	38	28	8	12	16	12
252	44	27	8	7	9	11
253	33	24	9	11	13	18
254	45	29	10	10	17	20
255	28	29	8	8	9	24
256	26	21	3	7	9	9
257	27	24	5	8	11	12
258	34	27	7	9	13	21
259	26	21	4	9	8	14
260	37	23	8	7	8	22
261	44	26	10	11	16	31
262	29	24	10	11	14	21
263	39	28	5	10	13	19
264	29	24	7	5	10	16
265	40	23	7	8	13	16
266	33	24	8	11	16	18
267	43	30	10	12	16	24
268	34	24	8	9	15	21
269	36	18	5	6	4	14
270	27	28	10	5	10	22
271	31	18	4	4	8	16
272	20	14	3	5	6	9
273	35	21	6	9	12	19
274	23	18	6	6	9	18
275	25	16	6	8	16	17
276	38	25	6	10	11	22
277	36	21	8	7	11	22
278	17	27	3	5	4	14
279	22	23	8	9	11	17
280	39	26	10	12	14	23
281	37	26	8	11	17	21
282	27	28	10	13	4	12
283	28	24	9	9	12	20
284	26	24	9	7	10	9
285	30	20	6	9	10	15
286	42	27	6	9	15	26
287	39	25	8	9	15	17
288	27	22	7	11	12	17
289	40	26	10	13	17	29
290	32	22	6	12	13	23
291	28	24	6	8	11	15
292	38	22	10	4	6	20
293	18	17	9	5	5	10
294	30	16	4	7	9	16
295	30	23	10	10	8	17
296	31	23	4	10	11	13
297	27	27	6	11	4	17
298	36	25	8	9	15	22
299	36	28	8	3	8	29
300	34	17	6	5	12	19
301	22	26	3	8	4	21
302	31	23	4	11	7	12
303	37	21	7	7	9	19
304	25	17	7	8	10	14
305	31	18	5	7	9	19
306	25	21	8	4	10	10
307	32	24	8	13	15	21
308	37	30	5	11	12	14
309	29	18	6	9	15	26
310	41	30	2	10	8	16
311	36	24	8	12	13	22
312	37	26	6	13	10	17
313	42	28	7	8	15	25
314	44	28	9	10	11	19
315	30	23	8	9	12	17
316	43	30	7	14	14	27
317	38	25	6	8	12	16
318	26	19	7	6	8	26
319	30	23	8	7	9	13
320	45	28	10	13	16	24
321	29	25	4	8	12	15
322	32	24	3	8	7	17
323	40	27	10	12	18	21
324	45	26	7	12	15	22
325	29	18	8	6	7	14
326	45	30	10	12	20	21
327	33	26	5	6	10	26
328	41	28	6	8	15	21
329	28	21	2	4	10	16
330	36	23	8	12	16	18
331	41	25	8	13	19	19
332	34	26	7	7	12	22
333	36	24	3	4	9	12
334	26	22	4	6	6	10
335	36	22	5	7	8	22
336	36	27	9	9	14	22
337	42	29	6	15	9	16
338	13	23	8	5	10	11
339	40	26	5	5	7	24
340	25	18	7	8	9	13
341	43	30	8	7	12	22
342	34	26	7	8	13	22
343	44	29	10	12	13	18
344	34	23	4	5	11	17
345	31	15	8	7	6	12
346	39	17	7	6	6	26
347	28	22	6	6	12	21
348	37	26	6	9	7	21
349	43	30	10	15	17	28
350	38	23	8	6	14	24
351	30	24	7	9	12	20
352	27	23	6	6	9	9
353	21	24	4	10	9	19
354	25	20	5	8	11	17
355	37	24	5	8	10	19
356	38	28	8	6	8	18
357	34	25	6	11	13	24
358	27	28	10	9	18	17
359	37	22	8	11	11	20
360	41	23	4	3	7	11
361	26	26	10	11	8	16
362	34	24	8	9	13	22
363	35	24	4	8	11	18
364	41	24	9	6	9	19
365	44	25	8	12	11	18
366	36	23	8	12	14	17
367	32	24	6	10	10	16
368	39	29	10	12	12	29
369	35	29	5	13	16	28
370	30	25	5	7	15	17
371	29	25	7	10	13	17
372	30	22	7	14	15	17
373	22	22	9	6	10	15
374	29	21	5	9	14	19
375	34	25	8	11	11	22
376	43	30	10	10	17	19
377	27	25	10	6	9	15
378	31	22	8	12	9	21
379	31	21	6	9	11	18
380	39	22	8	8	10	19
381	36	20	7	8	9	10
382	29	28	5	12	12	17
383	36	25	7	6	8	10
384	37	24	10	12	8	14
385	29	28	5	6	10	18
386	29	23	2	7	7	11
387	29	20	4	6	8	18
388	35	26	10	10	12	24
389	37	24	5	11	11	25
390	39	29	9	13	15	22
391	35	29	6	11	16	19
392	30	24	3	3	7	19
393	39	22	6	6	14	21
394	39	25	8	8	8	12
395	35	27	8	3	8	18
396	37	27	7	9	12	22
397	36	28	10	10	15	22
398	36	27	3	8	11	23
399	20	20	4	5	8	12
400	30	23	7	8	10	19
401	33	22	9	10	13	21
402	30	26	10	12	11	24
403	27	24	7	10	12	14
404	24	30	5	9	11	17
405	29	29	4	6	7	10
406	27	20	8	8	6	18
407	45	24	10	10	13	23
408	40	28	10	14	15	21
409	44	27	6	10	13	19
410	26	26	6	7	7	25
411	20	21	5	7	4	12
412	42	29	8	11	17	21
413	38	30	10	12	17	24
414	35	20	7	6	9	17
415	36	24	8	10	16	11
416	26	27	10	6	14	13
417	30	23	8	11	14	18
418	31	22	8	11	14	19
419	15	28	9	12	13	14
420	26	19	3	6	7	14
421	45	26	10	7	11	15
422	31	24	10	13	13	18
423	45	30	10	15	16	28
424	30	27	8	12	12	17
425	18	27	2	3	4	10
426	34	28	7	12	12	23
427	39	22	9	9	8	18
428	45	30	6	13	17	19
429	30	27	7	11	10	18
430	43	27	10	9	12	14
431	32	24	5	11	10	13
432	40	30	5	9	12	19
433	38	23	10	7	14	21
434	22	22	7	11	11	25
435	33	26	8	10	12	18
436	42	26	7	5	13	17
437	31	22	9	9	12	20
438	33	25	9	9	10	19
439	40	30	7	12	13	22
440	31	20	4	7	7	17
441	9	24	8	3	4	18
442	30	24	7	7	9	16
443	34	28	4	10	8	25
444	24	24	6	11	8	20
445	29	22	6	7	7	17
446	29	22	7	13	12	16
447	27	18	6	6	9	16
448	32	23	4	7	6	11
449	30	27	6	12	10	20
450	32	26	10	10	13	21
451	9	21	6	11	8	18
452	19	27	7	15	10	31
453	34	24	10	10	8	17
454	15	21	6	6	11	18
455	37	19	9	5	4	7
456	37	25	5	11	7	17
457	37	30	9	8	11	26
458	27	27	10	8	13	21
459	36	23	7	6	11	19
460	25	22	7	9	12	14
461	34	19	5	7	9	15
462	25	28	9	8	12	19
463	32	23	4	6	9	18
464	31	18	5	7	9	22
465	27	21	8	6	12	18
466	37	28	9	13	17	18
467	29	20	7	8	13	19
468	32	25	6	5	8	17
469	39	24	9	9	10	17
470	30	21	10	10	14	19
471	33	24	2	3	6	19
472	31	28	7	13	13	19
473	40	30	9	15	14	21
474	34	29	10	12	12	25
475	29	21	5	8	9	17
476	45	29	10	6	17	18
477	32	23	2	3	5	18
478	32	21	7	6	9	17
479	43	24	10	6	12	27
480	27	22	6	6	7	19
481	35	23	5	12	8	15
482	21	26	8	8	12	22
483	29	28	7	9	5	16
484	21	25	9	7	7	25
485	35	25	6	9	13	26
486	36	29	10	14	18	17
487	31	25	8	13	7	16
488	37	22	2	3	10	24
489	32	26	9	9	11	15
490	24	16	6	8	8	21
491	41	30	10	5	8	11
492	31	22	4	7	12	15
493	35	18	2	3	6	12
494	33	21	4	7	9	10
495	30	26	7	13	10	24
496	43	30	6	9	14	19
497	39	28	7	10	11	19
498	35	24	10	8	12	19
499	37	25	6	8	11	19
500	23	23	7	9	11	16
501	22	22	5	7	12	18
502	28	26	2	4	5	10
503	31	18	8	6	11	22
504	35	27	10	7	14	18
505	39	24	9	9	16	20
506	39	25	9	3	13	25
507	14	18	2	5	4	11
508	31	24	6	10	12	17
509	32	24	7	10	11	22
510	39	27	10	10	13	32
511	21	27	10	12	4	14
512	30	23	7	8	10	15
513	27	25	5	6	8	13
514	27	14	4	8	9	19
515	35	26	10	14	12	15
516	25	23	3	5	10	13
517	33	25	6	8	11	19
518	28	26	7	9	12	14
519	36	23	8	12	15	20
520	37	27	3	8	10	11
521	45	25	8	8	10	16
522	44	26	8	9	13	20
523	34	27	7	8	10	15
524	43	29	5	9	20	18
525	41	21	7	8	13	17
526	31	23	6	6	9	14
527	39	20	5	9	11	18
528	32	27	6	8	12	12
529	37	23	8	9	10	17
530	35	23	10	7	8	27
531	42	27	9	11	16	20
532	39	24	9	9	7	10
533	29	26	5	5	11	11
534	43	26	8	8	11	18
535	30	17	6	7	10	25
536	33	21	5	8	11	19
537	38	28	7	9	15	17
538	41	22	7	8	18	26
539	32	16	8	4	7	23
540	35	29	10	13	14	22
541	36	21	8	8	12	10
542	36	26	9	9	6	13
543	28	27	8	6	9	19
544	40	28	9	11	15	18
545	28	20	3	7	8	20
546	32	20	7	7	11	15
547	27	15	4	7	8	16
548	41	28	8	13	15	26
549	35	24	9	9	12	21
550	20	22	5	7	10	16
551	45	25	6	8	12	17
552	34	26	10	10	13	24
553	28	19	5	6	8	18
554	37	27	8	8	7	22
555	29	23	5	3	9	22
556	39	26	9	8	11	9
557	26	22	3	7	8	11
558	29	27	3	5	4	14
559	30	19	5	3	10	12
560	22	13	5	6	8	18
561	43	25	6	9	13	23
562	45	30	8	10	20	20
563	26	19	2	3	8	14
564	39	24	9	6	15	17
565	39	23	6	12	14	17
566	26	16	7	9	12	18
567	22	19	2	3	5	17
568	41	26	10	11	12	29
569	43	26	5	4	9	17
570	22	18	6	7	7	15
571	29	20	8	11	13	12
572	23	14	5	9	9	13
573	31	23	7	14	9	26
574	40	25	6	9	12	19
575	41	29	8	12	14	17
576	33	28	3	9	10	8
577	32	19	8	8	11	15
578	25	18	4	4	6	18
579	43	27	8	10	12	22
580	38	20	6	9	10	14
581	29	21	6	7	8	27
582	32	22	4	8	14	17
583	30	21	7	9	14	16
584	39	28	4	12	8	17
585	36	24	8	9	12	19
586	36	24	6	10	14	20
587	34	17	4	4	6	14
588	41	25	7	11	16	17
589	30	25	4	8	7	19
590	20	27	5	10	8	21
591	27	20	6	9	12	18
592	37	22	4	4	9	15
593	26	26	2	5	4	13
594	30	17	7	10	12	19
595	28	28	6	6	10	23
596	33	20	2	3	4	13
597	34	23	6	12	11	18
598	38	22	8	7	12	20
599	33	26	9	8	12	19
600	40	26	8	10	18	21
601	38	16	8	9	10	22
602	36	25	7	10	15	21
603	23	23	8	6	10	15
604	27	19	6	9	12	19
605	35	25	4	8	8	21
606	32	22	4	9	12	18
607	27	22	5	5	10	14
608	37	27	8	11	20	21
609	31	24	4	9	8	18
610	13	10	3	4	4	0
611	38	25	6	10	13	15
612	34	24	10	6	12	23
613	21	20	8	3	7	11
614	37	28	10	10	11	22
615	29	23	8	7	9	18
616	32	27	4	6	11	15
617	42	27	10	12	15	22
618	40	19	7	3	11	14
619	37	24	6	6	11	14
620	27	22	2	3	6	13
621	29	23	7	8	12	15
622	43	24	9	7	11	20
623	31	21	4	6	8	10
624	21	23	7	7	11	13
625	24	28	10	6	10	19
626	35	26	5	10	14	17
627	43	27	8	11	10	22
628	22	23	10	9	11	19
629	28	25	8	11	15	16
630	27	22	7	10	14	17
631	26	18	5	5	8	17
632	31	20	8	8	14	20
633	35	25	7	9	14	16
634	40	29	9	12	16	27
635	29	18	5	6	9	17
636	40	21	8	8	12	17
637	16	20	8	6	5	19
638	34	19	5	10	11	15
639	29	21	2	5	9	21
640	35	25	8	6	9	21
641	35	25	8	8	12	12
642	35	25	6	5	10	25
643	30	15	3	3	8	18
644	41	22	10	3	11	24
645	21	21	4	6	9	11
646	25	28	10	11	9	15
647	30	22	6	10	11	25
648	38	25	5	8	12	17
649	27	21	6	10	12	18
650	35	22	5	9	13	22
651	25	22	7	11	10	16
652	18	24	5	5	7	13
653	45	23	8	9	17	20
654	32	25	10	8	13	20
655	45	29	7	3	7	28
656	37	28	4	8	11	20
657	45	28	8	12	18	20
658	41	24	6	10	5	13
659	39	26	6	9	8	23
660	30	23	6	9	10	20
661	30	12	4	3	4	18
662	44	29	6	10	13	21
663	25	19	7	6	10	14
664	42	28	8	10	18	23
665	38	24	7	8	12	19
666	24	6	2	3	4	8
667	31	19	9	3	8	15
668	27	25	5	12	9	26
669	36	29	10	13	12	32
670	39	29	9	13	19	16
671	37	25	4	5	8	12
672	32	23	3	8	11	20
673	31	21	7	8	10	22
674	23	18	6	4	8	12
675	35	18	6	6	12	20
676	40	29	10	13	17	25
677	33	24	8	8	10	19
678	32	23	2	3	6	10
679	27	23	3	6	8	16
680	24	14	8	3	10	15
681	32	18	6	8	8	20
682	39	26	9	13	14	17
683	36	22	10	10	10	19
684	27	25	6	6	11	10
685	40	24	7	10	16	28
686	21	24	6	8	11	20
687	37	23	7	12	16	17
688	42	24	8	11	9	22
689	27	23	3	7	7	16
690	35	23	6	9	9	24
691	38	23	4	11	14	18
692	43	28	8	7	14	21
693	28	21	3	4	9	20
694	40	29	8	6	13	27
695	45	28	9	10	18	29
696	22	14	2	3	4	24
697	32	19	7	7	16	21
698	36	25	8	10	13	21
699	33	28	8	9	12	23
700	29	21	10	7	8	14
701	34	30	2	7	14	14
702	26	19	2	3	4	11
703	32	21	7	9	12	15
704	23	25	7	6	13	19
705	36	26	6	12	7	9
706	31	29	6	8	13	17
707	29	24	8	11	9	20
708	33	26	5	7	8	19
709	39	28	9	11	7	15
710	25	23	6	8	12	24
711	21	24	9	12	7	17
712	33	23	7	9	14	21
713	44	25	8	8	11	21
714	34	21	8	3	9	9
715	34	24	8	10	15	20
716	33	26	3	3	11	6
717	27	23	4	5	6	17
718	33	23	6	6	13	13
719	25	19	10	6	14	10
720	24	19	6	7	11	16
721	30	19	5	8	10	21
722	31	20	7	9	10	14
723	13	14	2	3	4	13
724	28	18	9	9	10	17
725	35	24	8	10	14	16
726	34	23	9	11	15	20
727	39	26	4	6	9	17
728	40	25	6	11	10	16
729	34	20	7	10	10	17
730	40	27	5	6	11	15
731	39	23	9	8	14	23
732	42	23	8	4	8	14
733	25	22	3	9	10	17
734	28	17	6	10	11	19
735	37	16	4	6	5	13
736	27	25	8	8	11	14
737	26	20	6	10	8	15
738	36	25	3	4	11	14
739	32	19	6	6	8	19
740	33	25	4	12	14	20
741	34	21	5	6	10	16
742	31	24	8	12	7	20
743	44	23	5	8	11	18
744	38	26	9	10	11	23
745	30	27	6	7	11	18
746	42	24	8	7	16	22
747	30	19	6	5	4	18
748	40	25	7	5	9	14
749	36	26	6	10	11	22
750	45	26	10	15	20	0
751	45	30	8	12	19	22
752	36	22	5	6	6	15
753	33	27	4	5	8	18
754	39	29	8	7	10	18
755	30	28	4	7	10	17
756	41	24	9	8	11	23
757	34	19	4	5	6	15
758	13	12	4	7	4	19
759	20	27	4	7	9	19
760	32	18	8	8	8	16
761	30	20	3	3	9	21
762	32	24	6	8	8	13
763	45	26	8	8	8	16
764	42	28	4	9	14	19
765	35	28	5	6	11	12
766	44	29	6	7	14	18
767	9	26	9	10	5	11
768	39	28	10	5	7	21
769	31	29	10	6	13	27
770	27	23	8	8	11	18
771	30	25	2	4	6	16
772	38	26	9	7	9	22
773	18	22	9	10	9	18
774	41	27	10	9	15	26
775	35	25	10	13	14	21
776	37	27	6	11	8	19
777	40	28	8	3	10	19
778	40	28	7	9	14	19
779	21	21	7	8	12	18
780	29	26	6	7	12	24
781	40	26	9	10	9	20
782	32	27	7	8	13	12
783	36	25	6	7	14	23
784	43	29	7	10	16	22
785	18	24	10	7	10	24
786	37	26	10	9	18	25
787	37	24	10	12	9	18
788	32	25	8	10	10	16
789	31	26	6	6	11	25
790	37	27	5	6	12	25
791	35	26	3	9	8	23
792	30	25	6	5	10	17
793	34	30	10	7	10	14
794	39	29	8	9	14	23
795	37	22	8	7	12	17
796	38	25	6	9	12	22
797	24	22	8	12	9	12
798	44	18	3	4	5	18
799	40	28	7	14	13	19
800	33	29	8	14	6	12
801	45	27	10	8	14	23
802	32	21	5	9	15	19
803	42	27	4	7	11	20
804	36	20	8	8	10	21
805	29	23	4	6	9	19
806	33	28	3	9	7	25
807	31	27	9	9	5	18
808	45	27	6	10	15	22
809	36	26	7	6	16	20
810	27	20	2	8	5	23
811	31	28	5	8	9	29
812	31	26	8	13	8	21
813	45	24	4	9	16	15
814	42	29	4	8	10	21
815	30	26	5	4	6	18
816	37	26	3	6	9	10
817	23	19	7	9	16	19
818	29	19	4	8	8	19
819	42	12	4	6	10	19
820	43	22	9	3	10	12
821	35	26	3	5	5	12
822	33	26	2	3	6	21
823	38	26	8	3	4	24
824	29	23	3	5	4	10
825	24	18	6	5	9	16
826	39	29	7	10	13	19
827	26	27	9	6	7	12
828	45	28	6	8	10	27
829	28	30	10	11	14	22
830	42	29	10	12	19	32
831	38	25	6	5	12	16
832	36	25	9	8	6	21
833	44	28	7	10	10	24
834	34	25	6	9	12	17
835	44	27	10	11	17	24
836	42	22	6	9	13	23
837	43	30	10	9	16	24
838	36	30	10	15	20	18
839	33	22	8	6	13	20
840	18	28	5	4	14	22
841	34	27	2	6	8	22
842	26	21	6	8	11	20
843	36	23	8	10	7	22
844	34	25	8	8	11	27
845	41	24	8	4	11	30
846	43	25	10	10	12	20
847	43	29	8	10	16	22
848	28	24	9	10	9	20
849	38	28	5	9	12	21
850	34	26	7	4	11	8
851	37	30	2	7	9	18
852	39	27	10	8	8	22
853	38	28	3	4	5	16
854	32	26	8	11	14	21
855	33	24	7	12	6	19
856	41	28	8	8	10	23
857	35	25	9	5	12	14
858	44	30	9	13	17	12
859	42	29	6	12	14	20
860	31	23	4	5	8	25
861	45	23	10	11	16	20
862	35	18	3	4	9	20
863	26	20	10	12	11	23
864	30	13	3	4	10	24
865	41	30	9	13	14	18
866	39	26	7	11	9	21
867	33	29	6	10	14	16
868	41	29	3	13	18	25
869	42	25	8	10	15	20
870	38	29	3	5	10	18
871	33	27	8	12	11	19
872	37	29	10	8	14	19
873	40	27	8	10	17	20
874	31	24	6	9	11	21
875	45	26	8	15	13	24
876	26	21	3	6	6	31
877	37	28	10	10	16	23
878	33	20	10	7	12	13
879	35	24	6	11	14	13
880	40	23	8	8	10	12
881	44	25	8	4	16	16
882	28	23	8	7	13	20
883	35	28	6	14	5	28
884	44	28	10	6	15	20
885	39	19	9	6	13	19
886	30	27	4	13	8	26
887	34	22	10	8	9	18
888	39	29	9	15	10	25
889	30	29	8	13	8	23
890	39	23	5	6	10	19
891	34	30	9	9	11	21
892	34	25	4	6	8	16
893	31	25	6	5	10	23
894	34	16	5	7	13	16
895	35	29	6	3	9	20
896	28	18	5	9	10	20
897	37	27	10	10	13	19
898	29	25	7	9	11	18
899	40	27	7	12	9	19
900	30	16	4	6	5	18
901	35	23	3	7	7	20
902	41	27	8	10	11	11
903	43	27	10	10	12	20
904	18	24	2	7	4	9
905	37	25	9	6	12	13
906	30	28	4	9	17	22
907	22	23	3	6	6	16
908	29	19	5	5	8	11
909	31	19	4	10	7	8
910	36	22	10	10	13	11
911	45	29	10	12	10	17
912	43	28	9	14	16	28
913	41	27	5	10	13	23
914	34	23	8	10	10	21
915	30	25	6	12	10	23
916	39	28	7	9	13	22
917	33	24	5	13	15	22
918	40	28	8	8	11	24
919	27	24	4	7	7	12
920	28	23	8	6	10	17
921	31	17	3	4	6	24
922	34	27	8	11	11	23
923	44	27	10	11	19	28
924	45	27	6	11	15	28
925	42	25	3	9	13	28
926	37	26	8	7	12	24
927	35	25	6	10	15	20
928	40	27	8	6	13	20
929	32	23	7	9	11	21
930	33	26	9	13	13	20
931	20	16	8	7	9	15
932	27	24	10	4	5	18
933	30	20	6	9	13	23
934	41	23	6	4	7	13
935	42	28	10	14	11	22
936	42	29	9	11	18	18
937	45	30	9	14	19	19
938	28	23	10	6	10	26
939	20	24	3	3	9	19
940	27	18	2	4	5	14
941	30	23	6	7	10	13
942	33	27	8	7	8	15
943	39	24	6	9	13	19
944	38	21	2	7	6	18
945	28	25	6	10	9	18
946	24	22	2	3	4	12
947	36	22	6	10	11	22
948	30	20	7	6	8	13
949	34	27	10	9	12	23
950	32	24	6	7	13	24
951	44	23	7	10	13	20
952	33	24	8	10	16	20
953	28	25	7	9	10	22
954	31	28	9	12	11	17
955	28	20	6	7	10	19
956	36	21	9	9	6	24
957	30	27	5	7	16	25
958	23	21	10	9	11	33
959	40	30	10	10	13	24
960	43	29	10	14	13	30
961	30	18	5	7	8	31
962	33	24	6	12	8	11
963	40	28	7	10	13	22
964	38	24	7	9	15	19
965	31	25	5	3	7	19
966	22	22	6	8	15	27
967	26	25	8	4	9	23
968	36	23	4	8	10	20
969	37	24	5	6	8	20
970	31	29	9	13	13	23
971	36	17	10	8	12	22
972	43	28	8	10	14	20
973	43	28	7	8	10	21
974	27	23	7	9	13	14
975	36	27	8	9	11	22
976	18	16	4	6	8	18
977	26	26	8	9	12	20
978	38	27	9	13	15	26
979	25	27	9	8	9	16
980	43	28	10	13	13	18
981	40	30	10	15	15	34
982	38	30	10	15	20	26
983	38	28	8	6	14	31
984	34	23	7	9	12	20
985	26	25	9	12	10	24
986	32	22	6	6	10	25
987	36	29	8	14	11	27
988	35	26	8	8	13	18
989	31	21	10	4	8	17
990	36	25	9	9	12	28
991	31	24	10	7	12	26
992	34	23	7	9	10	25
993	43	25	3	8	10	20
994	36	30	6	7	11	28
995	36	26	5	10	5	23
996	35	28	2	7	7	8
997	42	29	6	8	14	12
998	33	21	7	9	13	18
999	26	20	3	5	10	19
1000	34	25	2	8	11	22
1001	43	30	10	13	18	34
1002	38	25	7	9	14	23
1003	36	27	7	10	11	19
1004	40	30	8	10	12	23
1005	42	28	8	7	15	24
1006	40	23	6	8	9	18
1007	45	29	10	12	18	19
1008	43	28	10	8	17	22
1009	43	29	9	8	13	16
1010	27	23	2	4	9	8
1011	36	21	8	8	13	27
1012	19	16	2	3	6	10
1013	39	27	9	9	14	15
1014	33	25	4	6	8	17
1015	33	22	7	11	14	19
1016	18	24	6	9	11	16
1017	45	27	10	11	15	23
1018	38	24	9	8	17	19
1019	44	26	9	10	13	16
1020	33	24	9	10	15	15
1021	23	25	4	6	9	14
1022	36	24	6	8	13	14
1023	44	26	9	12	14	25
1024	34	29	10	13	13	19
1025	42	28	6	6	9	24
1026	34	24	10	10	12	29
1027	43	30	8	14	12	29
1028	35	25	6	8	12	22
1029	40	24	10	13	14	21
1030	34	26	6	7	7	11
1031	42	30	10	11	15	10
1032	38	26	8	12	17	18
1033	45	26	7	10	12	22
1034	34	28	10	11	17	20
1035	32	26	8	11	12	16
1036	30	16	4	4	6	10
1037	37	28	8	10	10	26
1038	43	28	10	10	17	27
1039	37	29	6	12	8	23
1040	32	23	7	8	12	15
1041	37	27	7	12	9	25
1042	45	28	5	5	14	19
1043	33	25	9	8	8	20
1044	22	21	6	9	11	16
1045	17	26	9	8	14	15
1046	44	29	9	10	11	12
1047	34	24	4	6	6	12
1048	27	19	8	7	9	10
1049	18	24	2	5	5	9
1050	34	22	6	8	12	20
1051	34	28	10	12	17	26
1052	25	23	8	8	9	15
1053	38	22	8	5	7	4
1054	34	23	5	6	12	20
1055	37	27	7	12	13	23
1056	41	25	10	12	18	17
1057	41	26	6	12	16	24
1058	33	24	8	7	10	18
1059	41	30	9	9	13	17
1060	35	24	3	4	11	25
1061	37	23	6	6	8	17
1062	34	27	9	9	12	19
1063	30	22	9	8	13	17
1064	43	29	3	3	9	11
1065	41	25	4	5	9	18
1066	31	18	4	4	7	13
1067	33	26	6	8	9	27
1068	34	22	8	8	12	22
1069	39	28	9	8	10	18
1070	34	26	7	9	15	17
1071	45	27	9	11	13	18
1072	43	26	7	14	16	18
1073	41	28	9	12	16	25
1074	33	25	6	9	13	18
1075	43	26	9	8	10	24
1076	36	25	9	10	14	23
1077	41	28	4	11	11	21
1078	38	28	10	10	16	28
1079	36	28	6	8	13	21
1080	41	26	9	11	18	21
1081	32	21	6	9	8	17
1082	36	25	7	8	8	25
1083	29	26	6	11	13	20
1084	35	25	3	6	6	20
1085	26	19	6	3	5	14
1086	44	28	10	11	12	16
1087	36	24	10	7	12	18
1088	33	28	10	10	18	20
1089	39	30	7	9	12	31
1090	29	20	5	8	8	15
1091	41	27	10	14	11	21
1092	37	25	7	7	10	14
1093	29	23	6	6	8	14
1094	37	24	8	11	13	15
1095	38	26	8	15	13	20
1096	29	25	7	11	8	15
1097	39	29	7	10	9	21
1098	38	29	3	12	11	18
1099	34	26	10	15	12	24
1100	24	15	10	4	8	19
1101	26	22	7	10	11	23
1102	43	24	10	8	15	29
1103	39	27	7	10	14	21
1104	37	28	5	11	12	20
1105	29	27	8	5	6	18
1106	40	26	7	11	15	19
1107	39	29	5	8	11	29
1108	33	29	6	10	12	21
1109	24	17	3	9	8	15
1110	33	25	5	7	8	13
1111	27	20	4	7	8	10
1112	34	27	10	7	8	33
1113	41	24	7	7	12	16
1114	36	26	7	7	12	22
1115	34	24	8	12	10	19
1116	43	30	7	3	10	23
1117	23	19	3	4	8	16
1118	39	27	8	10	11	18
1119	37	24	8	12	14	20
1120	38	26	10	13	16	24
1121	35	26	4	9	10	21
1122	38	23	8	10	12	22
1123	31	30	10	15	11	22
1124	41	27	10	6	12	18
1125	31	21	6	7	12	17
1126	44	30	7	12	8	22
1127	28	27	4	11	8	14
1128	34	26	8	9	9	21
1129	27	14	8	3	9	25
1130	30	24	7	7	9	20
1131	39	29	10	10	14	27
1132	43	28	10	9	11	23
1133	44	29	10	11	13	23
1134	39	19	9	10	8	21
1135	24	26	7	11	11	20
1136	45	26	10	8	11	23
1137	24	26	3	4	6	29
1138	37	23	10	5	10	25
1139	41	20	6	8	8	23
1140	29	25	8	6	14	23
1141	42	29	10	13	14	17
1142	32	25	9	5	8	20
1143	41	27	9	12	13	29
1144	39	23	6	7	10	25
1145	37	25	10	9	15	19
1146	31	21	8	6	10	22
1147	30	24	8	9	10	18
1148	35	27	2	8	13	14
1149	40	25	6	8	14	18
1150	43	29	6	5	8	25
1151	41	21	6	15	10	20
1152	40	29	5	10	13	30
1153	25	25	8	10	14	23
1154	31	21	9	10	16	25
1155	38	30	10	13	13	23
1156	35	29	8	12	16	21
1157	31	26	5	8	10	22
1158	36	25	9	5	12	16
1159	27	16	9	11	9	17
1160	39	25	10	10	12	20
1161	37	27	9	13	15	20
1162	37	20	4	7	11	21
1163	29	21	10	10	9	22
1164	39	19	8	4	10	21
1165	34	30	6	11	7	14
1166	30	18	2	7	7	19
1167	18	20	8	7	10	15
1168	26	28	8	10	10	19
1169	33	28	7	7	13	21
1170	39	22	10	10	16	21
1171	30	28	10	15	13	23
1172	23	20	8	7	10	21
1173	45	27	10	9	18	27
1174	33	29	8	12	16	18
1175	40	30	9	7	6	15
1176	42	27	10	12	9	32
1177	43	28	10	13	15	33
1178	36	27	10	10	16	24
1179	45	27	6	8	11	21
1180	44	27	10	11	14	19
1181	35	23	5	13	10	17
1182	45	30	8	11	15	24
1183	37	26	3	13	14	30
1184	31	24	4	8	9	18
1185	34	27	10	6	8	24
1186	43	27	9	6	12	17
1187	23	15	8	6	6	15
1188	37	30	8	14	17	23
1189	41	26	10	12	16	13
1190	34	26	9	12	11	23
1191	40	29	7	15	10	28
1192	31	28	5	9	17	16
1193	31	29	10	9	15	30
1194	39	24	6	11	14	27
1195	41	27	8	10	12	26
1196	37	30	9	10	12	26
1197	30	23	5	5	6	16
1198	34	24	8	9	12	21
1199	43	26	6	8	10	24
1200	44	28	6	8	9	16
1201	19	18	4	6	5	11
1202	33	29	9	4	5	26
1203	35	24	8	8	9	21
1204	43	22	9	13	10	23
1205	25	24	7	8	11	17
1206	39	25	9	7	12	19
1207	20	20	10	11	9	17
1208	32	25	5	11	13	17
1209	34	23	9	6	9	13
1210	41	28	10	10	12	25
1211	36	29	7	7	6	21
1212	36	28	10	8	13	15
1213	34	28	10	10	11	23
1214	38	28	10	12	16	27
1215	44	25	6	10	12	16
1216	23	15	5	3	8	15
1217	21	22	8	7	11	21
1218	28	21	9	9	10	20
1219	38	26	5	6	12	20
1220	42	24	10	8	17	23
1221	33	21	6	6	10	23
1222	42	26	10	9	12	20
1223	37	28	7	6	12	21
1224	34	30	10	10	20	20
1225	33	27	6	11	9	16
1226	36	20	7	6	12	12
1227	45	30	9	14	16	18
1228	44	30	10	13	16	23
1229	36	29	8	15	16	22
1230	31	21	2	5	6	18
1231	16	6	4	3	4	9
1232	45	25	6	5	12	17
1233	45	30	10	13	20	24
1234	32	25	8	12	10	20
1235	43	29	8	5	12	25
1236	38	24	7	12	18	21
1237	30	30	10	15	12	20
1238	34	28	9	14	7	25
1239	35	26	5	7	9	27
1240	45	24	9	12	9	29
1241	31	19	6	3	9	17
1242	40	28	9	13	10	10
1243	32	27	10	7	14	29
1244	40	26	3	8	8	10
1245	34	17	2	3	8	12
1246	40	28	10	5	15	20
1247	24	23	6	7	11	11
1248	35	29	5	8	13	26
1249	45	29	6	13	13	23
1250	27	23	4	7	11	12
1251	39	22	7	7	12	24
1252	41	26	8	5	9	15
1253	35	27	8	12	8	17
1254	34	23	5	9	12	12
1255	43	25	10	5	11	17
1256	25	19	7	8	7	14
1257	36	21	8	8	9	22
1258	36	29	7	5	8	15
1259	41	26	8	7	15	20
1260	45	22	9	4	8	19
1261	24	28	6	8	7	20
1262	39	23	9	4	11	19
1263	40	24	4	9	10	19
1264	25	16	8	6	6	16
1265	35	20	5	7	7	10
1266	34	21	9	10	7	21
1267	23	20	9	7	13	13
1268	41	27	8	3	10	19
1269	36	27	8	9	12	14
1270	40	26	6	3	5	17
1271	27	24	6	8	7	21
1272	31	26	6	5	10	16
1273	25	25	3	8	7	22
1274	33	20	9	8	7	23
1275	36	19	6	10	8	19
1276	43	30	7	12	6	24
1277	45	29	10	11	20	30
1278	39	27	9	13	13	15
1279	38	22	6	10	7	22
1280	29	20	7	6	12	17
1281	19	15	2	7	4	10
1282	33	24	9	9	14	25
1283	34	29	10	15	10	24
1284	34	25	8	13	12	20
1285	35	25	5	7	12	21
1286	33	23	7	10	12	21
1287	34	22	10	4	5	22
1288	45	21	8	6	12	26
1289	36	24	8	7	13	20
1290	34	18	10	4	14	15
1291	45	29	8	11	14	28
1292	35	26	6	9	11	25
1293	24	27	10	7	10	27
1294	28	27	7	10	13	20
1295	37	25	2	6	9	24
1296	21	21	8	8	5	12
1297	44	25	3	6	10	22
1298	35	19	5	7	9	13
1299	24	13	2	6	7	20
1300	42	30	6	7	11	19
1301	36	27	5	9	13	24
1302	45	30	6	13	15	27
1303	39	26	8	14	13	13
1304	29	18	8	3	11	22
1305	28	21	8	6	9	24
1306	41	29	6	6	8	15
1307	28	17	7	9	13	19
1308	34	29	5	7	7	16
1309	27	20	7	6	10	23
1310	45	24	7	10	17	20
1311	12	18	6	6	9	16
1312	31	21	7	5	9	17
1313	33	26	4	11	7	21
1314	45	29	9	12	18	24
1315	35	17	7	8	12	20
1316	38	25	6	6	9	12
1317	29	27	8	9	10	15
1318	29	17	3	6	4	16
1319	35	24	6	7	12	21
1320	29	26	10	9	15	21
1321	29	23	2	6	6	13
1322	23	22	9	4	10	15
1323	34	28	9	11	14	20
1324	29	28	10	9	15	22
1325	31	24	5	12	10	24
1326	36	24	8	9	9	21
1327	43	26	4	6	13	18
1328	38	23	10	5	9	15
1329	38	25	6	8	14	21
1330	42	24	8	10	14	22
1331	40	27	7	7	10	20
1332	34	21	9	5	6	13
1333	38	27	6	7	14	22
1334	27	20	7	7	8	16
1335	35	26	7	11	12	21
1336	41	28	2	8	5	20
1337	37	24	6	6	8	23
1338	38	27	8	12	14	23
1339	32	16	4	6	9	13
1340	11	24	8	3	4	13
1341	32	21	6	10	12	19
1342	43	26	7	8	10	24
1343	43	22	4	5	13	24
1344	31	27	4	8	12	16
1345	34	23	8	6	14	16
1346	35	23	4	10	12	20
1347	34	20	3	7	7	15
1348	25	23	5	11	11	22
1349	45	22	8	11	18	20
1350	24	23	7	8	9	26
1351	37	25	6	10	16	19
1352	40	25	6	7	10	17
1353	33	27	9	9	12	21
1354	10	19	8	8	12	19
1355	34	28	5	8	12	19
1356	33	23	6	8	14	23
1357	24	27	7	10	10	24
1358	38	28	2	4	5	15
1359	34	30	5	8	10	15
1360	29	23	8	5	9	14
1361	29	23	6	10	13	18
1362	34	23	8	10	11	22
1363	37	26	6	7	12	18
1364	35	24	7	8	13	19
1365	33	21	6	6	9	18
1366	32	26	4	3	6	26
1367	32	25	6	6	9	19
1368	39	29	5	13	14	19
1369	44	28	7	9	13	13
1370	30	24	3	5	5	27
1371	35	24	8	10	16	14
1372	38	25	6	8	12	17
1373	36	26	5	7	10	22
1374	40	28	8	13	17	16
1375	31	24	5	9	13	20
1376	38	27	2	3	4	11
1377	29	21	5	7	7	17
1378	28	24	4	8	14	19
1379	28	18	8	3	6	18
1380	32	25	9	8	15	15
1381	35	27	8	9	17	21
1382	32	25	7	12	15	18
1383	34	24	6	8	7	16
1384	32	27	6	8	12	17
1385	35	21	3	7	11	12
1386	20	23	6	3	10	14
1387	19	23	9	9	13	19
1388	38	23	10	5	10	15
1389	34	23	6	12	10	22
1390	33	20	6	4	12	17
1391	34	27	6	8	11	26
1392	44	25	8	11	14	19
1393	38	23	8	12	15	26
1394	35	29	6	10	4	17
1395	32	22	8	9	15	23
1396	34	26	8	8	15	26
1397	32	29	4	4	10	23
1398	35	19	10	6	12	21
1399	32	26	9	8	10	16
1400	32	23	5	6	8	14
1401	41	24	5	10	10	19
1402	39	29	10	12	15	26
1403	32	25	10	12	17	19
1404	37	30	9	8	11	18
1405	38	27	9	13	14	21
1406	30	29	8	11	14	24
1407	36	28	3	3	12	11
1408	32	20	6	11	13	16
1409	45	25	8	13	19	23
1410	38	25	6	6	13	16
1411	37	27	10	10	15	21
1412	39	26	2	7	12	21
1413	22	12	4	8	10	19
1414	37	24	8	9	15	16
1415	32	16	4	6	6	23
1416	37	27	8	12	7	22
1417	37	24	7	10	13	21
1418	20	21	4	8	9	12
1419	31	23	7	9	11	21
1420	27	17	6	5	8	16
1421	45	28	7	11	18	18
1422	36	22	6	12	12	19
1423	41	29	8	14	15	29
1424	26	24	3	4	5	18
1425	32	25	5	9	10	18
1426	27	29	10	7	9	21
1427	35	24	2	4	7	18
1428	45	29	10	13	13	19
1429	42	25	6	8	12	28
1430	32	19	2	6	7	13
1431	38	21	7	5	9	18
1432	33	24	8	7	12	18
1433	32	21	5	6	14	16
1434	30	24	8	4	8	19
1435	25	14	6	6	6	20
1436	44	28	10	12	17	18
1437	33	28	7	9	13	19
1438	45	29	6	12	10	15
1439	37	24	4	6	11	28
1440	35	24	6	12	13	17
1441	29	22	9	8	13	30
1442	31	25	8	7	8	23
1443	20	17	5	6	10	17
1444	17	14	2	3	4	16
1445	41	24	6	6	7	13
1446	26	25	7	7	9	10
1447	28	21	7	7	9	17
1448	36	23	6	6	8	30
1449	37	29	9	12	16	21
1450	31	23	6	8	13	17
1451	30	24	6	8	12	24
1452	40	30	10	14	18	31
1453	34	22	5	11	14	19
1454	36	24	6	8	9	17
1455	37	23	6	4	4	20
1456	45	21	6	8	9	25
1457	32	20	7	9	11	17
1458	31	27	9	11	7	23
1459	28	26	2	9	9	17
1460	31	26	6	7	10	21
1461	34	25	6	11	11	22
1462	44	26	8	7	12	22
1463	31	26	10	11	15	24
1464	30	22	5	8	12	14
1465	36	24	6	12	11	29
1466	22	25	7	3	9	14
1467	34	20	7	7	12	20
1468	25	14	7	3	15	16
1469	29	19	5	9	11	16
1470	34	27	6	11	13	21
1471	42	26	6	11	14	23
1472	35	25	4	15	10	21
1473	44	28	10	14	12	17
1474	32	24	4	8	7	19
1475	26	23	2	5	4	19
1476	27	20	4	5	9	20
1477	45	30	4	12	14	24
1478	39	26	8	6	12	21
1479	36	24	5	8	15	16
1480	34	20	7	10	11	21
1481	41	27	6	8	11	16
1482	33	26	3	3	7	16
1483	35	21	2	5	4	13
1484	41	24	10	9	14	21
1485	36	26	4	9	11	13
1486	34	27	5	9	11	19
1487	29	19	6	10	13	19
1488	36	26	10	9	6	15
1489	39	28	9	11	15	21
1490	32	22	8	8	16	17
1491	32	26	9	12	10	24
1492	24	25	10	12	14	25
1493	32	22	8	8	10	17
1494	34	24	9	13	13	22
1495	44	25	7	14	10	22
1496	20	18	7	6	4	10
1497	39	21	5	6	12	16
1498	38	27	10	12	14	22
1499	43	24	9	10	17	23
1500	45	23	8	7	11	23
